# Supplementary material for: Oral Estrogen Receptor Degraders Compared to Standard Endocrine Therapy in Estrogen Receptor-Positive, Human Epidermal Growth Factor Receptor 2-Negative Metastatic Breast Cancer: A Systematic Review and Meta-Analysis
Source: Cancers (Basel). 2026 Jun 26;18(13):2077. doi: 10.3390/cancers18132077 (PMC13359741; doi:10.3390/cancers18132077)
Supplement: Supplementary file 1 [file cancers-18-02077-s001.zip]

Archive with 3 entries (3 files):
- cancers-4371353-File S1-PRISMA 2020 checklist.pdf
- cancers-4371353-supp Figure S1.pdf
- cancers-4371353-supp Table S1.pdf
